# Supplementary material for: Pilot Lipidomics Study of Copepods: Investigation of Potential Lipid-Based Biomarkers for the Early Detection and Quantification of the Biological Effects of Climate Change on the Oceanic Food Chain
Source: Life (Basel). 2023 Dec 13;13(12):2335. doi: 10.3390/life13122335 (PMC10744631; doi:10.3390/life13122335)
Supplement: Supplementary file 1 [file life-13-02335-s001.zip]

Archive with 1 entries (1 files):
- life-2746561-supplementary.pdf
